# Supplementary material for: Global analyses of TetR family transcriptional regulators in mycobacteria indicates conservation across species and diversity in regulated functions
Source: BMC Genomics. 2015 Jun 27;16(1):479. doi: 10.1186/s12864-015-1696-9 (PMC4482099; doi:10.1186/s12864-015-1696-9)
Supplement: Additional file 1: — Table S1. Classification of all the HTH DNA binding proteins across 10 mycobacterial genomes. The first worksheet is the total number of representatives in each class for each genome. Each genome with the list of genes in each class are on separate worksheets. Each column in a worksheet represents a different HTH family with the family name and IPR number given in the column heading. [file 12864_2015_1696_MOESM1_ESM.xlsx]

## Sheet: Total number for each class
	IPR number	Class name	MTB	MBOVIS	BCG	MAV	MAP	MM	MUL	ML	MGIL	MSMEG
	IPR018060	AraC	5	5	5	4	5	6	2	0	17	20
	IPR000281	RpiR	0	0	0	0	0	0	0	0	0	2
	IPR000485	Lrp/AsnC	3	3	3	3	3	6	6	0	5	8
	IPR000524	GntR	7	7	7	16	12	13	12	1	17	62
	IPR000551	MerR	4	4	4	9	8	7	6	3	9	12
	IPR000600	Rok	2	2	2	2	3	2	2	0	4	4
	IPR000792	LuxR	8	8	8	8	0	11	5	1	17	34
	IPR000835	MarR	7	7	7	13	10	14	11	3	16	27
	IPR000843	LacI	1	1	1	2	2	1	1	0	2	15
	IPR000847	LysR	4	4	3	9	7	9	6	2	8	39
	IPR000944	Rrf2	1	1	1	1	1	1	1	0	2	2
	IPR001034	DeoR	0	0	0	0	0	0	0	0	4	6
	IPR001387	Xre	10	10	10	13	10	12	6	1	14	25
	IPR001647	TetR	52	51	51	131	110	124	88	10	129	160
	IPR001808	CrP	2	2	2	2	2	1	1	1	2	2
	IPR001845	ArsR	12	12	12	6	4	10	8	2	19	14
	IPR001867	OmpR	14	15	15	15	15	15	12	4	18	15
	IPR002084	MetJ	0	0	0	0	0	0	0	0	0	0
	IPR002481	FurR	2	2	2	2	3	3	2	1	2	5
	IPR002571	HrcA	1	1	1	1	1	1	1	1	1	1
	IPR002577	HxlR	2	2	2	1	1	2	2	0	4	2
	IPR005149	PadR	3	3	3	5	4	7	7	2	4	4
	IPR005471	IclR	4	4	4	8	6	5	4	0	11	24
	IPR006199	LexA	1	1	1	1	1	1	1	1	1	1
	IPR010114	NtrC	0	0	0	0	0	0	0	0	0	0
	IPR012830	CitB	0	0	0	0	0	0	0	0	0	0
	IPR016462	ModE	0	0	0	0	0	0	0	0	0	0
	IPR020900	ArgR	1	1	1	1	1	1	1	1	1	1
	IPR022687	IdeR	2	2	2	2	1	2	2	1	2	2
	IPR014284	Sigma70	13	13	13	19	18	18	14	4	19	27
	Total HTH		161	161	160	274	228	272	201	39	328	514

## Sheet: MTB
	AraC (IPR018060)	RpiR (IPR000281)	Lrp/AsnC (IPR000485)	GntR (IPR000524)	MerR(IPR000551)	Rok (IPR000600)	LuxR (IPR000792)	MarR (IPR000835)	LacI (IPR000843)	LysR (IPR000847)	Rrf2 (IPR000944)	DeoR (IPR014036)	Xre (IPR001387)	TetR (IPR001647)	CrP (IPR001808)	ArsR (IPR001845)	OmpR (IPR001867)	MetJ (IPR002084)	FurR (IPR002481)	HrcA (IPR002571)	HxlR (IPR002577)	PadR (IPR005149)	IclR (IPR005471)	LexA (IPR006199)	NtrC (IPR010114)	CitB (IPR012830)	modE (IPR016462)	ArgR (IPR020900)	IdeR/DtxR (IPR022687)	Sigma70 (IPR014284)
	Rv3082c	-	Rv2779c	Rv0043c	Rv1828	Rv2702	Rv3133c	Rv2887	Rv3575c	Rv1985c	Rv1287	-	Rv0023	Rv0067c	Rv1675c	Rv1994c	Rv1267c	-	Rv1909c	Rv2374c	Rv3095	Rv3488	Rv2621c	Rv2720	-	-	-	Rv1657	Rv2711	Rv2703
	Rv1395		Rv2324	Rv0494	Rv1830	Rv0650	Rv0890c	Rv0880		Rv2282c			Rv0465c	Rv0078	Rv3676	Rv0081	Rv0981		Rv2359		Rv1725c	Rv1176c	Rv1773c						Rv2788	Rv3223c
	Rv3736		Rv3291c	Rv0586	Rv0353		Rv0339c	Rv1049		Rv0377			Rv0474	Rv0135c		Rv2640c	Rv3246c					Rv0047c	Rv2989							Rv2069
	Rv1931c			Rv1152	Rv3334	2	Rv2488c	Rv1404		Rv0117			Rv2515c	Rv0144		Rv2358	Rv0903c						Rv1719							Rv3414c
	Rv3833			Rv0792c			Rv0195	Rv0042c					Rv2745c	Rv0158		Rv1674c	Rv0491													Rv0445c
			3	Rv3060c			Rv0386	Rv2327					Rv2021c	Rv0196	2	Rv0827c	Rv0602c													Rv1221
	5	0		Rv0165c	4		Rv0844c	Rv0737					Rv1956	Rv0232		Rv0576	Rv2884													Rv0182c
							Rv1358						Rv1129c	Rv0238		Rv0324	Rv1033c													Rv1189
													Rv3183	Rv0273c		Rv1460	Rv1027c													Rv3328c
				7									Rv2017	Rv0275c		Rv3744	Rv0260c													Rv3911
							8	7	1	4	1			Rv0302		Rv2642	Rv3765c													Rv2710
														Rv0328		Rv2034	Rv3124													Rv3286c
													10	Rv0330c			Rv0757													Rv0735
														Rv0452		12	Rv0818
												0		Rv0472c				0	2	1	1	3	4	1	0	0	0	1	2	13
														Rv0653c
														Rv0681			14
														Rv0691c
														Rv0767c
														Rv0775
														Rv0825c
														Rv1019
														Rv1167c
														Rv1219c
														Rv1255c
														Rv1353c
														Rv1474c
														Rv1534
														Rv1556
														Rv1685c
														Rv1776c
														Rv1816
														Rv1963c
														Rv2160A
														Rv2250c
														Rv2506
														Rv2912c
														Rv3050c
														Rv3055
														Rv3058c
														Rv3066
														Rv3160c
														Rv3167c
														Rv3173c
														Rv3208
														Rv3249c
														Rv3295
														Rv3405c
														Rv3557c
														Rv3574
														Rv3830c
														Rv3855
Total	5													52

## Sheet: MBOVIS
	AraC (IPR018060)	RpiR (IPR000281)	Lrp/AsnC (IPR000485)	GntR (IPR000524)	MerR(IPR000551)	Rok (IPR000600)	LuxR (IPR000792)	MarR (IPR000835)	LacI (IPR000843)	LysR (IPR000847)	Rrf2 (IPR000944)	DeoR (IPR001034)	Xre (IPR001387)	TetR (IPR001647)	CrP (IPR001808)	ArsR (IPR001845)	OmpR (IPR001867)	MetJ (IPR002084)	FurR (IPR002481)	HrcA (IPR002571)	HxlR (IPR002577)	PadR (IPR005149)	IclR (IPR005471)	LexA (IPR006199)	NtrC (IPR010114)	CitB (IPR012830)	modE (IPR016462)	ArgR (IPR020900)	IdeR/DtxR (IPR022687)	Sigma70 (IPR014284)
	Mb1430	-	Mb3319c	Mb0044c	Mb1859	Mb2721	Mb0914c	Mb2911	Mb3606c	Mb2007c	Mb1318	-	Mb0023	Mb1388c	Mb3700	Mb2017c	Mb1298c	-	Mb1944c	Mb2395c	Mb3122	Mb3518	Mb3013	Mb2739	-	-	-	Mb1685	Mb2730	Mb2722
	Mb3863		Mb2801c	Mb0505	Mb1861	Mb0669	Mb2515c	Mb0904		Mb2303c			Mb3209	Mb1581	Mb1702c	Mb3770	Mb1007		Mb2380		Mb1754c	Mb1209C	Mb2654c						Mb2811	Mb3250c
	Mb3763		Mb2351	Mb0601	Mb3367		Mb1393	MBE50e		Mb0384			Mb2766c	Mb1846		Mb2675	Mb3274c					Mb0048C	Mb1802c							Mb2095
	Mb3109c			Mb3086c	Mb0361		Mb0867c	Mb2354		Mb0121			Mb2544c	Mb2274c		Mb2673c	Mb0927c						Mb1748							Mb3448c
	Mb1350c			Mb1183			Mb0393	Mb1439					Mb2044c	Mb2936c		Mb2379	Mb0501													Mb0453c
				Mb0816c			Mb0346c	Mb1078					Mb1991	Mb3439c		Mb1701c	Mb3791c													Mb0756
				Mb0170c			Mb0201	Mb0043c					Mb1160c	Mb0790c		Mb1495	Mb3358													Mb3314c
			3				Mb3157c						Mb0484	Mb3885	2	Mb0850c	Mb3147													Mb3941
	5	0		7	4	2	8	7	1	4	1		Mb0474c	Mb3860c		Mb0591	Mb2908													Mb3361c
													Mb2040	Mb3605		Mb0332	Mb1062c													Mb2729
														Mb3587c		Mb0084	Mb1055c													Mb1253
												0	10	Mb3323		Mb2060	Mb0841													Mb1221
														Mb3277c			Mb0780													Mb0188c
														Mb3233		12	Mb0618c
														Mb3198c			Mb0266c						4
														Mb3192c					2	1	1	3		1	0	0	0	1	2	13
														Mb3185c			15	0
														Mb3093
														Mb3084c
														Mb3081
														Mb3076c
														Mb2534
														Mb2184c
														Mb1998c
														Mb1805c
														Mb1711c
														Mb1510c
														Mb1251c
														Mb1199c
														Mb1047
														Mb0848c
														Mb0798
														Mb0710c
														Mb0700
														Mb0672c
														Mb0482c
														Mb0460
														Mb0337c
														Mb0335
														Mb0310
														Mb0281c
														Mb0279c
														Mb0244
														Mb0237
														Mb0202
														Mb0163
														Mb0149
														Mb0140c
														Mb0080
														Mb0068c
														Mb1561
														51

## Sheet: MBOVIS_BCG
	AraC (IPR018060)	RpiR (IPR000281)	Lrp/AsnC (IPR000485)	GntR (IPR000524)	MerR(IPR000551)	Rok (IPR000600)	LuxR (IPR000792)	MarR (IPR000835)	LacI (IPR000843)	LysR (IPR000847)	Rrf2 (IPR000944)	DeoR (IPR001034)	Xre (IPR001387)	TetR (IPR001647)	CrP (IPR001808)	ArsR (IPR001845)	OmpR (IPR001867)	MetJ (IPR002084)	FurR (IPR002481)	HrcA (IPR002571)	HxlR (IPR002577)	PadR (IPR005149)	IclR (IPR005471)	LexA (IPR006199)	NtrC (IPR010114)	CitB (IPR012830)	modE (IPR016462)	ArgR (IPR020900)	IdeR/DtxR (IPR022687)	Sigma70 (IPR014284)
	BCG_1456	-	BCG_2345	BCG_0074c	BCG_0392	BCG_0699	BCG_0232	BCG_0073c	BCG3640c	BCG2297c	BCG_1346	-	BCG_0053	BCG_0098c	BCG_1713c	BCG_0114	BCG_1036		BCG_1948c	BCG_2388c	BCG_1764c	BCG_0078c	BCG_1758	BCG_2733	-	-	-	BCG_1696	BCG_2724	BCG_0484c
	BCG_1970c		BCG_2796c	BCG_0201c	BCG_1863	BCG_2715	BCG_0378c	BCG_0787		BCG0415			BCG_0505c	BCG_0109	BCG_3734	BCG_0364	BCG_0298c		BCG_2373		BCG_3120	BCG_1239c	BCG_1806c						BCG_2806	BCG_0016
	BCG_3107c		BCG_3320c	BCG_0536	BCG_1865		BCG_0424	BCG_0932		BCG0151			BCG_0515	BCG_0171c		BCG_0621	BCG_0532					BCG_3552	BCG_2648c							BCG_0219c
	BCG_3796			BCG_0631	BCG_3405		BCG_0896c	BCG_1107					BCG_1190c	BCG_0180		BCG_0880c	BCG_0648c						BCG_3010							BCG_0785
	BCG_3896			BCG_0845c			BCG_0942c	BCG_1465					BCG_1995	BCG_0194		BCG_1521	BCG_0809													BCG_1251
				BCG_1213			BCG_1420	BCG_2348					BCG_2034	BCG_0233		BCG_1712c	BCG_0870													BCG_1281
				BCG_3085c			BCG_2507c	BCG_2908					BCG_2038c	BCG_0269		BCG_2011c	BCG_0955c													BCG_2088
							BCG_3156c						BCG_2536c	BCG_0276		BCG_2053	BCG_1084c													BCG_2716
			3										BCG_2761c	BCG_0311c		BCG_2372	BCG_1091c													BCG_2723
	5	0		7	4	2	8	7	1	3	1	0	BCG_3209	BCG_0313c		BCG_2667c	BCG_1326c		2	1	2	3	4	1	0	0	0	1	2	BCG_3251c
														BCG_0342	2	BCG_2669	BCG_2905													BCG_3315c
													10	BCG_0367		BCG_3803	BCG_3145													BCG_3398c
														BCG_0369c			BCG_3275c													BCG_3484c
														BCG_0491		12	BCG_3395
														BCG_0513c			BCG_3824c													13
														BCG_0702c
														BCG_0730			15	0
														BCG_0740c
														BCG_0819c
														BCG_0827
														BCG_0878c
														BCG_1076
														BCG_1229c
														BCG_1279c
														BCG_1415c
														BCG_1536c
														BCG_1586
														BCG_1607
														BCG_1723c
														BCG_1809c
														BCG_1850
														BCG_2002c
														BCG_2177c
														BCG_2268c
														BCG_2526
														BCG_2933c
														BCG_3074c
														BCG_3080
														BCG_3083c
														BCG_3091
														BCG_3184c
														BCG_3191c
														BCG_3197c
														BCG_3234
														BCG_3278c
														BCG_3324
														BCG_3475c
														BCG_3621c
														BCG_3639
														BCG_3893c
														BCG_3918
														51

## Sheet: MAV
	AraC (IPR018060)	RpiR (IPR000281)	Lrp/AsnC (IPR000485)	GntR (IPR000524)	MerR(IPR000551)	Rok (IPR000600)	LuxR (IPR000792)	MarR (IPR000835)	LacI (IPR000843)	LysR (IPR000847)	Rrf2 (IPR000944)	DeoR (IPR001034)	Xre (IPR001387)	TetR (IPR001647)	CrP (IPR001808)	ArsR (IPR001845)	OmpR (IPR001867)	MetJ (IPR002084)	FurR (IPR002481)	HrcA (IPR002571)	HxlR (IPR002577)	PadR (IPR005149)	IclR (IPR005471)	LexA (IPR006199)	NtrC (IPR010114)	CitB (IPR012830)	modE (IPR016462)	ArgR (IPR020900)	IdeR/DtxR (IPR022687)	Sigma70 (IPR014284)
	MAV_0193	-	MAV_2084	MAV_0060	MAV_1646	MAV_3594	MAV_0578	MAV_0057	MAV_0585	MAV_0094	MAV_1439		MAV_0041	MAV_0009	MAV_0092	MAV_0776	MAV_1094	-	MAV_2036	MAV_2022	MAV_4183	mav_0068	MAV_0876	MAV_3614	-	-	-	MAV_3113	MAV_3604	MAV_0164
	MAV_0221		MAV_3380	MAV_0339	MAV_1794	MAV_4510	MAV_0872	MAV_0485	MAV_5263	MAV_1538			MAV_0180	MAV_0082	MAV_0453	MAV_1492	MAV_0226		MAV_2752			MAV_0135	MAV_3024						MAV_3679	MAV_1129
	MAV_4063		MAV_4263	MAV_0738	MAV_1993		MAV_2362	MAV_1009		MAV_2151			MAV_0271	MAV_0110		MAV_2037	MAV_0304					MAV_0407	MAV_3499							MAV_1365
	MAV_4981			MAV_1290	MAV_2720		MAV_2364	MAV_2081		MAV_2789			MAV_0348	MAV_0146		MAV_2783	MAV_0701					MAV_3044	MAV_3513							MAV_2018
				MAV_1576	MAV_2885		MAV_4109	MAV_2992		MAV_2838			MAV_1459	MAV_0149		MAV_3319	MAV_0760	0	2	1	1	MAV_5256	MAV_3545							MAV_2426
				MAV_1634	MAV_2887		MAV_4114	MAV_3374		MAV_3102			MAV_2214	MAV_0173		MAV_5108	MAV_1022						MAV_3839							MAV_2475
			3	MAV_1744	MAV_3222		MAV_4201	MAV_3741		MAV_4934			MAV_2265	MAV_0197			MAV_1169					5	MAV_5001							MAV_2488
	4	0		MAV_1821	MAV_4105		MAV_5280	MAV_3893		MAV_4979			MAV_3453	MAV_0309	2	6	MAV_1176						MAV_5235							MAV_2963
				MAV_2542	MAV_4805			MAV_3964		MAV_5191			MAV_3636	MAV_0350			MAV_1418								0	0	0	1	2	MAV_3595
				MAV_2560		2	8	MAV_4420					MAV_3797	MAV_0367			MAV_3283						8	1						MAV_3603
				MAV_3214	9			MAV_4734					MAV_4579	MAV_0474			MAV_3406													MAV_4171
				MAV_3402				MAV_5180					MAV_4676	MAV_0488			MAV_3735													MAV_4256
				MAV_3932				MAV_5249					MAV_4684	MAV_0584			MAV_4209													MAV_4301
				MAV_5020										MAV_0586			MAV_4660													MAV_4359
				MAV_5032				13	2	9	1	0	13	MAV_0603			MAV_4900													MAV_4415
				MAV_5211										MAV_0711																MAV_4431
														MAV_0721																MAV_4519
				16										MAV_0728			15													MAV_4998
														MAV_0773																MAV_5299
														MAV_0847
														MAV_0887																19
														MAV_0910
														MAV_0959
														MAV_0966
														MAV_0985
														MAV_1113
														MAV_1115
														MAV_1140
														MAV_1141
														MAV_1159
														MAV_1243
														MAV_1265
														MAV_1309
														MAV_1333
														MAV_1363
														MAV_1403
														MAV_1586
														MAV_1611
														MAV_1626
														MAV_1669
														MAV_1733
														MAV_1801
														MAV_1852
														MAV_1858
														MAV_1916
														MAV_1931
														MAV_1948
														MAV_1952
														MAV_1977
														MAV_2097
														MAV_2157
														MAV_2167
														MAV_2187
														MAV_2391
														MAV_2439
														MAV_2459
														MAV_2463
														MAV_2512
														MAV_2527
														MAV_2546
														MAV_2578
														MAV_2588
														MAV_2626
														MAV_2632
														MAV_2650
														MAV_2657
														MAV_2705
														MAV_2788
														MAV_2883
														MAV_2899
														MAV_2958
														MAV_2960
														MAV_2967
														MAV_2985
														MAV_3088
														MAV_3130
														MAV_3154
														MAV_3305
														MAV_3517
														MAV_3548
														MAV_3767
														MAV_3803
														MAV_3805
														MAV_3866
														MAV_3916
														MAV_3917
														MAV_3923
														MAV_3926
														MAV_3986
														MAV_4026
														MAV_4046
														MAV_4057
														MAV_4155
														MAV_4189
														MAV_4190
														MAV_4212
														MAV_4266
														MAV_4351
														MAV_4473
														MAV_4481
														MAV_4494
														MAV_4506
														MAV_4593
														MAV_4678
														MAV_4698
														MAV_4715
														MAV_4754
														MAV_4769
														MAV_4851
														MAV_4882
														MAV_4886
														MAV_4894
														MAV_4919
														MAV_4938
														MAV_4948
														MAV_4985
														MAV_5055
														MAV_5064
														MAV_5066
														MAV_5101
														MAV_5134
														MAV_5138
														MAV_5151
														MAV_5161
														MAV_5165
														MAV_5169
														MAV_5227
														MAV_5252
														MAV_5253
														MAV_5267
														MAV_5275
														131

## Sheet: MAP
	AraC (IPR018060)	RpiR (IPR000281)	Lrp/AsnC (IPR000485)	GntR (IPR000524)	MerR(IPR000551)	Rok (IPR000600)	LuxR (IPR000792)	MarR (IPR000835)	LacI (IPR000843)	LysR (IPR000847)	Rrf2 (IPR000944)	DeoR (IPR001034)	Xre (IPR001387)	TetR (IPR001647)	CrP (IPR001808)	ArsR (IPR001845)	OmpR (IPR001867)	MetJ (IPR002084)	FurR (IPR002481)	HrcA (IPR002571)	HxlR (IPR002577)	PadR (IPR005149)	IclR (IPR005471)	LexA (IPR006199)	NtrC (IPR010114)	CitB (IPR012830)	modE (IPR016462)	ArgR (IPR020900)	IdeR/DtxR (IPR022687)	Sigma70 (IPR014284)
	MAP_3758c	-	MAP_3411c	MAP_4081	MAP_3843	MAP_4123	-	MAP_4287c	MAP_4300	MAP_3676	MAP2483c	-	MAP_4268c	MAP_4312	MAP_0398c	MAP_2138	MAP_0916	0	MAP_3773c	MAP_2163c	MAP_3336c	MAP1431	MAP_3027	MAP_2836	-	-	-	MAP_1366	MAP_2894	MAP_4337
	MAP_3230c		MAP_2096	MAP_3599c	MAP_3267c	MAP_3978		MAP_4212	MAP_0490	MAP_2442			MAP_3967	MAP_4304	MAP_0082	MAP_1641c	MAP_3360c		MAP_2139			MAP_0354c	MAP_2775							MAP_4275
	MAP_1652c		MAP_0225c	MAP_3505c	MAP_2335c	MAP_2819		MAP_3910c		MAP_2038c			MAP_3959c	MAP_4291c		MAP_1186	MAP_3983		MAP_1669c			MAP_0061c	MAP_2738c							MAP_4217
	MAP_0198c			MAP_3112c	MAP_2201			MAP_3139c		MAP_1634			MAP_3437c	MAP_4290	2	MAP_0661c	MAP_3706c					MAP_0139c	MAP_2725c	1	0	0	0	1	1	MAP_4201
	MAP_0223c			MAP_2632c	MAP_1697	3		MAP_3077		MAP_1590			MAP_2856c	MAP_4159			MAP_2948						MAP_1446c							MAP_4114c
			3	MAP_2404c	MAP_1543			MAP_2953		MAP_1376c			MAP_1978	MAP_4151c			MAP_2503						MAP_0692c							MAP_3621c
	5	0		MAP_2347	MAP_1541			MAP_2099		MAP_0085c			MAP_1057c	MAP_4139		4	MAP_2079	0	3	1	1	4								MAP_3446c
				MAP_2252c	MAP_1259			MAP_1131					MAP_0298	MAP_4127c			MAP_1221													MAP_3406c
				MAP_1267				MAP_0819					MAP_0035	MAP_4047			MAP_1102c						6							MAP_3324c
				MAP_1105				MAP_0050c					MAP_0185c	MAP_3965c			MAP_1002c													MAP_2826
				MAP_0628c	8									MAP_3945			MAP_0995c													MAP_2820
				MAP_0053c										MAP_3927			MAP_0834c													MAP_2557c
							0	10	2	7	1	0	10	MAP_3891			MAP_0649													MAP_2166
				12										MAP_3876c			MAP_0591													MAP_1814
														MAP_3798c			MAP_0259													MAP_1770c
														MAP_3723c																MAP_1757c
														MAP_3718c																MAP_0946c
														MAP_3711c			15													MAP_0170
														MAP_3689
														MAP_3671																18
														MAP_3661c
														MAP_3635
														MAP_3579c
														MAP_3575
														MAP_3562
														MAP_3552c
														MAP_3548c
														MAP_3544c
														MAP_3414
														MAP_3341
														MAP_3340
														MAP_3331
														MAP_3308
														MAP_3223c
														MAP_3215c
														MAP_3195
														MAP_3156c
														MAP_3108c
														MAP_3105
														MAP_3099c
														MAP_3097
														MAP_3052c
														MAP_2980c
														MAP_2778c
														MAP_2741c
														MAP_2658
														MAP_2614
														MAP_2591
														MAP_2559
														MAP_2527c
														MAP_2519
														MAP_2394
														MAP_2369c
														MAP_2356
														MAP_2315
														MAP_2262
														MAP_2181c
														MAP_2052c
														MAP_2032c
														MAP_2023c
														MAP_2003c
														MAP_1848c
														MAP_1788
														MAP_1783
														MAP_1736
														MAP_1732c
														MAP_1726c
														MAP_1721c
														MAP_1719c
														MAP_1711c
														MAP_1631c
														MAP_1546c
														MAP_1528
														MAP_1479c
														MAP_1477c
														MAP_1470c
														MAP_1391c
														MAP_1349c
														MAP_1323
														MAP_1200c
														MAP_0985
														MAP_0969
														MAP_0968
														MAP_0932c
														MAP_0930
														MAP_0794
														MAP_0775
														MAP_0770c
														MAP_0725
														MAP_0712c
														MAP_0703
														MAP_0666c
														MAP_0659c
														MAP_0617
														MAP_0609
														MAP_0601c
														MAP_0509
														MAP_0493c
														MAP_0491c
														MAP_0351
														MAP_0335
														MAP_0008c
														MAP_0074
														MAP_0098c
														MAP_0116
														MAP_0155
														MAP_0152c
														MAP_0179c
														MAP_0201
														MAP_0264c
														110

## Sheet: MM
	AraC (IPR018060)	RpiR (IPR000281)	Lrp/AsnC (IPR000485)	GntR (IPR000524)	MerR(IPR000551)	Rok (IPR000600)	LuxR (IPR000792)	MarR (IPR000835)	LacI (IPR000843)	LysR (IPR000847)	Rrf2 (IPR000944)	DeoR (IPR001034)	Xre (IPR001387)	TetR (IPR001647)	CrP (IPR001808)	ArsR (IPR001845)	OmpR (IPR001867)	MetJ (IPR002084)	FurR (IPR002481)	HrcA (IPR002571)	HxlR (IPR002577)	PadR (IPR005149)	IclR (IPR005471)	LexA (IPR006199)	NtrC (IPR010114)	CitB (IPR012830)	modE (IPR016462)	ArgR (IPR020900)	IdeR/DtxR (IPR022687)	Sigma70 (IPR014284)
	MMAR_1063	-	MMAR_1242	MMAR_4842	MMAR_1193	MMAR_2012	MMAR_2876	MMAR_1075	MMAR_5070	MMAR_2756	MMAR_4131	-	MMAR_1378	MMAR_1142	MMAR_5164	MMAR_2816	MMAR_4455	-	MMAR_2915	MMAR_3684	MMAR_1555	MMAR_1544	MMAR_4423	MMAR_1992	-	-	-	1	MMAR_1920	MMAR_1073
	MMAR_4426		MMAR_3557	MMAR_1630	MMAR_2990	MMAR_0987	MMAR_1324	MMAR_2939		MMAR_4902			MMAR_3128	MMAR_1145		MMAR_4852	MMAR_4529		MMAR_1874		MMAR_1626	MMAR_4976	MMAR_4779						MMAR_2002	MMAR_1134
	MMAR_2855		MMAR_1929	MMAR_0062	MMAR_0009		MMAR_2962	MMAR_4652		MMAR_4951			MMAR_0024	MMAR_2812		MMAR_1653	MMAR_1299		MMAR_3669			MMAR_0066	MMAR_1725							MMAR_4487
	MMAR_3156		MMAR_3624	MMAR_0304	MMAR_3703		MMAR_4782	MMAR_4811		MMAR_3419			MMAR_0042	MMAR_2830		MMAR_3668	MMAR_4633					MMAR_3454	MMAR_3507	1	0	0	0	1	2	MMAR_1196
	MMAR_3320		MMAR_4047	MMAR_0408	MMAR_0640		MMAR_1516	MMAR_0059		MMAR_0317			MMAR_1970	MMAR_2831		MMAR_5343	MMAR_4865					MMAR_0152	MMAR_2081							MMAR_1248
	MMAR_5276		MMAR_4163	MMAR_2244	MMAR_2705		MMAR_0085	MMAR_1675		MMAR_0653			MMAR_3604	MMAR_2833	1	MMAR_2056	MMAR_4942	0	3	1		MMAR_5206								MMAR_1334
				MMAR_3975	MMAR_2707		MMAR_0123	MMAR_0125		MMAR_4117			MMAR_2134	MMAR_4418		MMAR_2058	MMAR_1825					MMAR_4275	5							MMAR_2997
				MMAR_2376			MMAR_0132	MMAR_0145		MMAR_4157			MMAR_2152	MMAR_4466		MMAR_2139	MMAR_3545													MMAR_3051
				MMAR_4029			MMAR_3480	MMAR_1822		MMAR_2601			MMAR_3945	MMAR_1239		MMAR_2265	MMAR_5317				2	7								MMAR_3276
				MMAR_0749			MMAR_0612	MMAR_0228					MMAR_3947	MMAR_1249			MMAR_0520													MMAR_0265
				MMAR_0820			MMAR_3959	MMAR_3627	1	9	1	0	MMAR_0790	MMAR_2873		MMAR_p13	MMAR_2298													MMAR_2003
				MMAR_2560				MMAR_2213					MMAR_0799	MMAR_1268			MMAR_0635													MMAR_2011
				MMAR_4301				MMAR_0904						MMAR_1294			MMAR_0816													MMAR_3687
								MMAR_4237						MMAR_1350			MMAR_4155													MMAR_0426
			6											MMAR_2960			MMAR_0930													MMAR_5475
	6	0		13	7	2	11	14						MMAR_2979		10														MMAR_0766
													12	MMAR_2984			15													MMAR_4216
														MMAR_4631																MMAR_0975
														MMAR_4674
														MMAR_4693																18
														MMAR_4699
														MMAR_1394
														MMAR_1413
														MMAR_1444
														MMAR_3142
														MMAR_3144
														MMAR_4739
														MMAR_4752
														MMAR_4764
														MMAR_4832
														MMAR_4834
														MMAR_1492
														MMAR_1504
														MMAR_3158
														MMAR_3161
														MMAR_4839
														MMAR_4840
														MMAR_4855
														MMAR_4906
														MMAR_4918
														MMAR_4929
														MMAR_1569
														MMAR_1597
														MMAR_1611
														MMAR_1635
														MMAR_1637
														MMAR_1643
														MMAR_1645
														MMAR_3343
														MMAR_1695
														MMAR_3397
														MMAR_3423
														MMAR_3438
														MMAR_5046
														MMAR_5069
														MMAR_0088
														MMAR_0108
														MMAR_0118
														MMAR_0141
														MMAR_0150
														MMAR_1796
														MMAR_3519
														MMAR_3548
														MMAR_3560
														MMAR_5193
														MMAR_5226
														MMAR_0204
														MMAR_0222
														MMAR_0224
														MMAR_0226
														MMAR_0237
														MMAR_0238
														MMAR_0249
														MMAR_0287
														MMAR_3679
														MMAR_5312
														MMAR_0334
														MMAR_0340
														MMAR_0345
														MMAR_0355
														MMAR_0381
														MMAR_0389
														MMAR_2062
														MMAR_3762
														MMAR_5384
														MMAR_5405
														MMAR_0436
														MMAR_0470
														MMAR_0489
														MMAR_0500
														MMAR_3853
														MMAR_3861
														MMAR_0533
														MMAR_0536
														MMAR_2281
														MMAR_2297
														MMAR_3952
														MMAR_3987
														MMAR_0630
														MMAR_0684
														MMAR_2316
														MMAR_4019
														MMAR_5559
														MMAR_0773
														MMAR_0797
														MMAR_2482
														MMAR_2484
														MMAR_4115
														MMAR_4185
														MMAR_0923
														MMAR_0929
														MMAR_4219
														MMAR_4251
														MMAR_4284
														MMAR_4304
														MMAR_0992
														MMAR_1010
														MMAR_1019
														MMAR_1026
														MMAR_2639
														MMAR_2651
														MMAR_2655
														MMAR_4325
														MMAR_4335
														124

## Sheet: MUL
	AraC (IPR018060)	RpiR (IPR000281)	Lrp/AsnC (IPR000485)	GntR (IPR000524)	MerR(IPR000551)	Rok (IPR000600)	LuxR (IPR000792)	MarR (IPR000835)	LacI (IPR000843)	LysR (IPR000847)	Rrf2 (IPR000944)	DeoR (IPR001034)	Xre (IPR001387)	TetR (IPR001647)	CrP (IPR001808)	ArsR (IPR001845)	OmpR (IPR001867)	MetJ (IPR002084)	FurR (IPR002481)	HrcA (IPR002571)	HxlR (IPR002577)	PadR (IPR005149)	IclR (IPR005471)	LexA (IPR006199)	NtrC (IPR010114)	CitB (IPR012830)	modE (IPR016462)	ArgR (IPR020900)	IdeR/DtxR (IPR022687)	Sigma70 (IPR014284)
	MUL_0821	-	MUL_1241	MUL_0061	MUL_0011	MUL_0739	MUL_0351	MUL_0058	MUL_4146	MUL_0119	MUL_3994	-	MUL_0041	MUL_0080	MUL_4250	MUL_0086	MUL_4701	-	MUL_2189	MUL_3627	MUL_3410	MUL_0065	MUL_0348	MUL_3363	-	-	-	MUL_1649	MUL_3351	MUL_1400
	MUL_4350		MUL_2145	MUL_0525	MUL_2229	MUL_3340	MUL_2423	MUL_0270		MUL_2698			MUL_1737	MUL_0135		MUL_0448	MUL_20248		MUL_3612		MUL_3475	MUL_1024	MUL_1967						MUL_2145	MUL_0831
			MUL_2155	MUL_0993	MUL_1446		MUL_2555	MUL_0379		MUL_2998			MUL_2497	MUL_0145		MUL_1861	MUL_0435					MUL_2388	MUL_2762		0	0	0	1	0	MUL_0897
			MUL_2645	MUL_1058	MUL_3047		MUL_2876	MUL_0657		MUL_3983			MUL_3387	MUL_0245		MUL_2937	MUL_0463					MUL_2728	MUL_3263							MUL_1076
			MUL_3913	MUL_1381	MUL_3049		MUL_3814	MUL_0833		MUL_4020			MUL_4534	MUL_0293		MUL_3285	MUL_1183	0				MUL_4050								MUL_1353
			MUL_4026	MUL_1552	MUL_3645			MUL_0952		MUL_4805			MUL_4542	MUL_0323		MUL_3287	MUL_1501					MUL_4279								MUL_2295
				MUL_1833				MUL_1238						MUL_0335		MUL_3475	MUL_2073					MUL_4945								MUL_2545
				MUL_3201				MUL_1800						MUL_0446		MUL_3611	MUL_2582													MUL_2640
				MUL_3832				MUL_2070						MUL_0488			MUL_0682													MUL_3341
				MUL_3894				MUL_4886						MUL_0500			MUL_4391													MUL_3350
				MUL_4564				MUL_4952						MUL_0675			MUL_4560													MUL_3630
				MUL_4818										MUL_0681			MUL_4624													MUL_4519
														MUL_0743																MUL_4849
	2	0	6	12	6	2	5	11	1	6	1	0	6	MUL_0762	1	8	12	0	2	1	2	7	4	1	0	0	0	1	2	MUL_5064
														MUL_0771
														MUL_0778																14
														MUL_0905
														MUL_0910
														MUL_0934
														MUL_0990
														MUL_1039
														MUL_1086
														MUL_1119
														MUL_1152
														MUL_1163
														MUL_1197
														MUL_1200
														MUL_1299
														MUL_1483
														MUL_1500
														MUL_1664
														MUL_1879
														MUL_1881
														MUL_1934
														MUL_2044
														MUL_2448
														MUL_2482
														MUL_2529
														MUL_2593
														MUL_2620
														MUL_2639
														MUL_2648
														MUL_2701
														MUL_2714
														MUL_2746
														MUL_2781
														MUL_2793
														MUL_2880
														MUL_2922
														MUL_2933
														MUL_3114
														MUL_3128
														MUL_3399
														MUL_3401
														MUL_3426
														MUL_3464
														MUL_3597
														MUL_3622
														MUL_3708
														MUL_3785
														MUL_3793
														MUL_3848
														MUL_3884
														MUL_3981
														MUL_4120
														MUL_4145
														MUL_4301
														MUL_4386
														MUL_4487
														MUL_4540
														MUL_4635
														MUL_4731
														MUL_4765
														MUL_4775
														MUL_4780
														MUL_4787
														MUL_4837
														MUL_4864
														MUL_4875
														MUL_4876
														MUL_4888
														MUL_4890
														MUL_4892
														MUL_4899
														MUL_4947
														MUL_4956
														MUL_5004
														MUL_5027
														88

## Sheet: ML
	AraC (IPR018060)	RpiR (IPR000281)	Lrp/AsnC (IPR000485)	GntR (IPR000524)	MerR(IPR000551)	Rok (IPR000600)	LuxR (IPR000792)	MarR (IPR000835)	LacI (IPR000843)	LysR (IPR000847)	Rrf2 (IPR000944)	DeoR (IPR001034)	Xre (IPR001387)	TetR (IPR001647)	CrP (IPR001808)	ArsR (IPR001845)	OmpR (IPR001867)	MetJ (IPR002084)	FurR (IPR002481)	HrcA (IPR002571)	HxlR (IPR002577)	PadR (IPR005149)	IclR (IPR005471)	LexA (IPR006199)	NtrC (IPR010114)	CitB (IPR012830)	modE (IPR016462)	ArgR (IPR020900)	IdeR/DtxR (IPR022687)	Sigma70 (IPR014284)
	-	-	-	ML1188	MLCB1788.33c	-	ML1753	ML2140	-	ML2041	-	-	ML0069	ML2677	ML2302	ML0592	ML0174	-	ML0824	ML0624	-	ML2313	-	ML1003	-	-	-	ML1411	ML1013	ML1014
					MLCB1788.35c			ML0550		ML2663				ML2568		ML0825	ML0773					ML2691								ML1022
					ML2493			ML2696						ML1070			ML2123													ML1448
	0	0	0	1										ML2457			ML2439							1	0	0	0	1	1	ML1076
					3	0	1	3	0	2	0	0	1	ML1733
														ML0949																4
														ML0815			4	0	1	1	0	2	0
														ML0717
														ML0316
														ML0064
														10	1	2

## Sheet: Mgil
	AraC (IPR018060)	RpiR (IPR000281)	Lrp/AsnC (IPR000485)	GntR (IPR000524)	MerR(IPR000551)	Rok (IPR000600)	LuxR (IPR000792)	MarR (IPR000835)	LacI (IPR000843)	LysR (IPR000847)	Rrf2 (IPR000944)	DeoR (IPR001034)	Xre (IPR001387)	TetR (IPR001647)	CrP (IPR001808)	ArsR (IPR001845)	OmpR (IPR001867)	MetJ (IPR002084)	FurR (IPR002481)	HrcA (IPR002571)	HxlR (IPR002577)	PadR (IPR005149)	IclR (IPR005471)	LexA (IPR006199)	NtrC (IPR010114)	CitB (IPR012830)	modE (IPR016462)	ArgR (IPR020900)	IdeR/DtxR (IPR022687)	Sigma70 (IPR014284)
	Mflv_5267	-	Mflv_5069	Mflv_2652	Mflv_0257	Mflv_5102	Mflv_0277	Mflv_0223	Mflv_2615	Mflv_0362	Mflv_2276	Mflv_5106	Mflv_5170	Mflv_0366	Mflv_1371	Mflv_2865	Mflv_0380	-	Mflv_2717	Mflv_2701	Mflv_5238	Mflv_0868	Mflv_0596	Mflv_3956	-	-	-	Mflv_3525	Mflv_4026	Mflv_5063
	Mflv_5242		Mflv_0397	Mflv_2603	Mflv_0148	Mflv_3938	Mflv_0968	Mflv_2729	Mflv_1457	Mflv_2595	Mflv_3073	Mflv_0750	Mflv_0109	Mflv_0364	Mflv_4388	Mflv_2832	Mflv_2842		Mflv_3452		Mflv_1806	Mflv_1330	Mflv_0686						Mflv_3949	Mflv_0519
	Mflv_2796		Mflv_4016	Mflv_0016	Mflv_0932	Mflv_0087	Mflv_0730	Mflv_0546		Mflv_1470		Mflv_1220	Mflv_0101	Mflv_0350		Mflv_2718	Mflv_2838			1	Mflv_2233	Mflv_1331	Mflv_1528							Mflv_1078
	Mflv_0534	0	Mflv_4861	Mflv_0501	Mflv_1922	Mflv_1841	Mflv_1351	Mflv_0520		Mflv_1356	2	Mflv_3773	Mflv_0885	Mflv_0331	2	Mflv_0605	Mflv_0082		2		Mflv_3781	Mflv_4568	Mflv_2399	1	0	0	0	1	2	Mflv_0841
	Mflv_0432		Mflv_4797	Mflv_0447	Mflv_2531		Mflv_1156	Mflv_1034	2	Mflv_1346			Mflv_0783	Mflv_0297		Mflv_1120	Mflv_0035						Mflv_3487							Mflv_1191
	Mflv_1009			Mflv_0958	Mflv_3401	4	Mflv_1688	Mflv_0960		Mflv_1833		4	Mflv_1295	Mflv_0253		Mflv_0907	Mflv_0461				4	4	Mflv_3174							Mflv_1927
	Mflv_1008		5	Mflv_0859	Mflv_3399		Mflv_2280	Mflv_0856		Mflv_2332			Mflv_1133	Mflv_0240		Mflv_1901	Mflv_0901	0					Mflv_3087							Mflv_1818
	Mflv_0731			Mflv_0715	Mflv_3212		Mflv_3579	Mflv_0641		Mflv_3565			Mflv_1855	Mflv_5272		Mflv_1731	Mflv_0893						Mflv_4016							Mflv_2200
	Mflv_1437			Mflv_1234	Mflv_4902		Mflv_3847	Mflv_0628					Mflv_3292	Mflv_5172		Mflv_1660	Mflv_1887						Mflv_4551							Mflv_3805
	Mflv_1693			Mflv_1181			Mflv_4504	Mflv_1190		8			Mflv_3207	Mflv_5173		Mflv_1658	Mflv_1744						Mflv_4298							Mflv_3948
	Mflv_2370			Mflv_1785	9		Mflv_4479	Mflv_1910					Mflv_3032	Mflv_5109		Mflv_1652	Mflv_1650						Mflv_4228							Mflv_3939
	Mflv_2326			Mflv_2135			Mflv_4474	Mflv_1731					Mflv_2926	Mflv_5079		Mflv_2031	Mflv_1581													Mflv_3908
	Mflv_2241			Mflv_2114			Mflv_4288	Mflv_2467					Mflv_2893	Mflv_5062		Mflv_3471	Mflv_2266						11							Mflv_3871
	Mflv_3472			Mflv_4061			Mflv_5014	Mflv_2302					Mflv_3988	Mflv_5054		Mflv_3317	Mflv_3121													Mflv_3872
	Mflv_2899			Mflv_4366			Mflv_4904	Mflv_5017						Mflv_2773		Mflv_3234	Mflv_3998													Mflv_5019
	Mflv_3905			Mflv_4358			Mflv_4865	Mflv_4830					14	Mflv_2639		Mflv_3162	Mflv_3887													Mflv_4912
	Mflv_4594			Mflv_4275			Mflv_4809							Mflv_0186		Mflv_3678	Mflv_4712													Mflv_4852
								16						Mflv_0142		Mflv_4059	Mflv_4653													Mflv_4789
	17			17			17							Mflv_0103		Mflv_3902														Mflv_4689
														Mflv_0059			18
														Mflv_0013		19														19
														Mflv_0492
														Mflv_0437
														Mflv_0414
														Mflv_1103
														Mflv_0973
														Mflv_0963
														Mflv_0944
														Mflv_0941
														Mflv_0925
														Mflv_0744
														Mflv_0745
														Mflv_0719
														Mflv_1483
														Mflv_1468
														Mflv_1459
														Mflv_1322
														Mflv_1270
														Mflv_1253
														Mflv_1947
														Mflv_1903
														Mflv_1774
														Mflv_1728
														Mflv_1676
														Mflv_1674
														Mflv_1669
														Mflv_1640
														Mflv_1618
														Mflv_1610
														Mflv_1606
														Mflv_1599
														Mflv_1588
														Mflv_1535
														Mflv_1526
														Mflv_2560
														Mflv_2551
														Mflv_2518
														Mflv_2460
														Mflv_2461
														Mflv_2452
														Mflv_2447
														Mflv_2432
														Mflv_2416
														Mflv_2374
														Mflv_2369
														Mflv_2327
														Mflv_2304
														Mflv_2228
														Mflv_2198
														Mflv_2132
														Mflv_2110
														Mflv_2097
														Mflv_3637
														Mflv_3625
														Mflv_3506
														Mflv_3484
														Mflv_3474
														Mflv_3414
														Mflv_3329
														Mflv_3287
														Mflv_3251
														Mflv_3237
														Mflv_3225
														Mflv_3153
														Mflv_3103
														Mflv_3060
														Mflv_3024
														Mflv_3021
														Mflv_3011
														Mflv_3791
														Mflv_3683
														Mflv_3666
														Mflv_4118
														Mflv_4112
														Mflv_4113
														Mflv_4096
														Mflv_4072
														Mflv_3877
														Mflv_4579
														Mflv_4572
														Mflv_4496
														Mflv_4467
														Mflv_4460
														Mflv_4392
														Mflv_4384
														Mflv_4355
														Mflv_4309
														Mflv_4314
														Mflv_4290
														Mflv_4281
														Mflv_4158
														Mflv_4147
														Mflv_5008
														Mflv_4953
														Mflv_4942
														Mflv_4907
														Mflv_4881
														Mflv_4816
														Mflv_4802
														Mflv_4718
														Mflv_4672
														Mflv_4630
														Mflv_4631
														Mflv_4624
														Mflv_4611
														Mflv_4602
														Mflv_4599
														Mflv_4581
														Mflv_4584
														129

[truncated: 1 more sheets: MSMEG]
