# Supplementary material for: Global analyses of TetR family transcriptional regulators in mycobacteria indicates conservation across species and diversity in regulated functions
Source: BMC Genomics. 2015 Jun 27;16(1):479. doi: 10.1186/s12864-015-1696-9 (PMC4482099; doi:10.1186/s12864-015-1696-9)
Supplement: Additional file 2: — Table S2. Conservation analysis of the mycobacterial TFTRs. Conservation was assessed relative to MTB. Genes that are conserved in all species including ML are shaded in blue. Those that are conserved across all mycobacteria with the exception of ML are shaded in green. Those that are conserved in all the pathogens (including ML) but missing from the non-pathogenic strains are shaded in purple and those that are conserved in all the pathogens (excluding ML) but missing from the non-pathogenic strains are shaded in orange. Those TFTRs conserved in those species causing tuberculosis are shaded in red. [file 12864_2015_1696_MOESM2_ESM.xlsx]

## Sheet: Conservation analysis compared 
MTB	MB	BCG	MAV	MAP	MM	MUL	MLEP	MGIL	MSMEG
Rv0067c	Mb_0068c	BCG_0098c	-	MAP_1719c	-	-	ML0316	Mflv_0142	MSMEG_0878
Rv0078	Mb_0080	BCG_0109	MAV_5253	MAP_4291c	MM0224	MUL_4890	ML2677
Rv0135c	Mb0140c	BCG_0171c	MAV_5161	MAP3552c	MM0345	MUL_4775		Mflv_1103	MSMEG_6480
Rv0144	Mb0149	BCG_0180	MAV_5151	MAP3562	MM0355	MUL_4765		Mflv_0744	MSMEG_0092
Rv0158	Mb0163	BCG_0194	MAV_5138	MAP3575	MM0381	MUL_4731		Mflv_0719	MSMEG_0120
Rv0196	Mb0202	BCG_0233	MAV_4985	MAP3635	MM0436	MUL_1086		Mflv_3287	MSMEG_3520
Rv0232	Mb0237	BCG_0269	MAV_4938	MAP3671	MM0489	MUL_1152		Mflv_3060
Rv0238	Mb0244	BCG_0276	MAV_4919	MAP3689	MM0500	MUL_1163	ML2568	Mflv_0414	MSMEG_0363
Rv0273c	Mb0279c	BCG_0311c	MAV_4886	MAP3718c	MM0533	MUL_1197			MSMEG_0606
Rv0275c	Mb0281c	BCG_0313c	MAV_4882	MAP3723c	MM0536	MUL_1200		Mflv_0331	MSMEG_0612
Rv0302	Mb0310	BCG_0342				-
Rv0328	Mb0335	BCG_0367				-
Rv0330c	Mb0337c	BCG_0369c				-
Rv0452	Mb0460	BCG_0491	MAV_4698	MAP3945	MM0773	-
Rv0472c	Mb0482c	BCG_0513c	MAV_4678	MAP3965c	MM0797	MUL_4540	ML2457	Mflv_0103	MSMEG_0916
Rv0653c	Mb0672c	BCG_0702c	MAV_4506	MAP4127c	MM0992	MUL_0743
Rv0681	Mb0700	BCG_0730	MAV_4494	MAP4139	MM1010	MUL_0762		Mflv_5079	MSMEG_1397
Rv0691c	Mb0710c	BCG_0740c	MAV_4481	MAP4151c	MM1019	MUL_0771		Mflv_5062	MSMEG_1420
Rv0767c	Mb0790c	BCG_0819c	MAV_2958	MAP0601c	MM4929	MUL_0476		Mflv_1599	MSMEG_5860
Rv0775	Mb0798	BCG_0827	MAV_0721	MAP0609	MM4918	MUL_0488		Mflv_1610	MSMEG_5850
Rv0825c	Mb0848c	BCG_0878c	MAV_0773	MAP0659c	MM4855	MUL_0446		Mflv_1669	MSMEG_5768
Rv1019	Mb1047	BCG_1076	MAV_1159	MAP0985	MM4466	MUL_4635		Mflv_1947	MSMEG_5424
Rv1167c	Mb1199c	BCG_1229c	MAV_1309	MAP2614	MM4284	MUL_1016
Rv1219c	Mb1251c	BCG_1279c	MAV_1363	MAP2559	MM4219	-		Mflv_2198	MSMEG_5074
Rv1255c	missing	missing	MAV_1403	MAP2519	MM4185	MUL_4487		Mflv_2228	MSMEG_5040
Rv1353c	Mb1388c	BCG_1415c	MAV_1586	MAP2394	MM4019	MUL_3884		Mflv_4355	MSMEG_2225
Rv1474c	Mb1510c	BCG_1536c	MAV_3305	MAP1200c	MM2281	MUL_1483		Mflv_3666	MSMEG_3142
Rv1534	Mb1561	BCG_1586				-
Rv1556	Mb1581	BCG_1607	MAV_3866	MAP3052c	MM1695	MUL_1934
Rv1685c	Mb1711c	BCG_1723c	MAV_3088	MAP1391c	MM2484	MUL_1664			MSMEG_3765
Rv1776c	Mb1805c	BCG_1809c	MAV_0009	MAP0008c	MM2651	MUL_3132			MSMEG_0676
Rv1816	Mb1846	BCG_1850	MAV_2899	MAP1528	-	-		Mflv_3414	MSMEG_3659
Rv1963c	Mb1998c	BCG_2002c			MM2873	MUL_2880
Rv2160A	Mb2184c	BCG_2177c				-
Rv2250c	Mb2274c	BCG_2268c	MAV_2187	MAP2003c	MM3343	MUL_1299		Mflv_2773	MSMEG_4333
Rv2506	Mb2534	BCG_2526	MAV_1669	MAP2315	MM3853	MUL_3785		Mflv_2551	MSMEG_4718
Rv2912c	Mb2936c	BCG_2933c	MAV_3767	MAP2980c	MM1796	MUL_2044			MSMEG_6139
Rv3050c	Mb3076c	BCG_3074c	MAV_3917	MAP3099c	MM1643	MUL_1879	ML1733	Mflv_4290	MSMEG_2309
Rv3055	Mb3081	BCG_3080	MAV_3923	MAP3105	MM1637	MUL_3399		Mflv_4309	MSMEG_2295
Rv3058c	Mb3084c	BCG_3083c	MAV_3926	MAP3108c	MM1635	MUL_3401		Mflv_4314	MSMEG_2290
Rv3066	Mb3093	BCG_3091			MM1611	MUL_3426
Rv3160c	Mb3185c	BCG_3184c				-
Rv3167c	Mb3192c	BCG_3191c	MAV_4057	MAP3223c	MM1394	MUL_2482		Mflv_4496	MSMEG_2043
Rv3173c	Mb3198c	BCG_3197c	MAV_2097			-			MSMEG_6503
Rv3208	Mb3233	BCG_3234	MAV_4155	MAP3308	MM1350	MUL_2529	ML0815	Mflv_4672	MSMEG_1935
Rv3249c	Mb3277c	BCG_3278c	MAV_4212		MM1294	MUL_2593		Mflv_4718	MSMEG_1842
Rv3295	Mb3323	BCG_3324	MAV_4266	MAP3414	MM1239	MUL_2648	ML0717	Mflv_4802
Rv3405c	Mb3439c	BCG_3475c	MAV_4351		MM1142	MUL_0905			MSMEG_0180
Rv3557c	Mb3587c	BCG_3621c	MAV_0603	MAP0509	MM5046	MUL_4120		Mflv_1483	MSMEG_6009
Rv3574	Mb3605	BCG_3639	MAV_0584	MAP0491c	MM5069	MUL_4145		Mflv_1459	MSMEG_6042
Rv3830c	Mb3860c	BCG_3893c	MAV_0197	MAP0201	MM5384	MUL_5004		Mflv_1676
Rv3855	Mb3885	BCG_3918	MAV_0173	MAP0179c	MM5405	MUL_5027	ML0064	Mflv_0963	MSMEG_6441
