# Supplementary material for: Global analyses of TetR family transcriptional regulators in mycobacteria indicates conservation across species and diversity in regulated functions
Source: BMC Genomics. 2015 Jun 27;16(1):479. doi: 10.1186/s12864-015-1696-9 (PMC4482099; doi:10.1186/s12864-015-1696-9)
Supplement: Additional file 4: — Table S4. Meta-analysis of microarray data. All 52 TFTRs from M. tuberculosis were examined for gene expression changes in key publications examining changes in gene expression and essentiality in vivo and in vitro under infection relevant conditions. [file 12864_2015_1696_MOESM4_ESM.xlsx]

## Sheet: Sheet1
	Essentiality				Expression Changes
TetR number	Macrophagesa	Miceb	in vitroc	Hypoxiad	Nutrient starvatione	THP1 cellsf	BM Macrophagesg	Dendritic Cellsh
Rv0067c
Rv0078
Rv0135c
Rv0144
Rv0158
Rv0196
Rv0232
Rv0238
Rv0273c
Rv0275c
Rv0302
Rv0328
Rv0330c
Rv0452
Rv0472c
Rv0653c
Rv0681
Rv0691c
Rv0767c
Rv0775
Rv0825c
Rv1019
Rv1167c
Rv1219c
Rv1255c
Rv1353c
Rv1474c
Rv1534
Rv1556
Rv1685c
Rv1776c
Rv1816
Rv1963c
Rv2160A
Rv2250c
Rv2506
Rv2912c
Rv3050c
Rv3055
Rv3058c
Rv3066
Rv3160c
Rv3167c
Rv3173c
Rv3208
Rv3249c
Rv3295
Rv3405c
Rv3557c
Rv3574
Rv3830c
Rv3855
b Sassetti et al., 2003				Non-essential / no expression change
a Rengarajan et al., 2005				Essential / induced
c Griffin e at., 2011. (p<0.05)				down-regulated
dSherman 2001
eBetts 2002
fFontán 2007
gSchnappinger 2003
hTailleux 2008
